# Supplementary material for: Novel Route to Cationic Palladium(II)–Cyclopentadienyl Complexes Containing Phosphine Ligands and Their Catalytic Activities
Source: Molecules. 2023 May 17;28(10):4141. doi: 10.3390/molecules28104141 (PMC10221666; doi:10.3390/molecules28104141)
Supplement: Supplementary file 1 [file molecules-28-04141-s001.zip]

Archive with 1 entries (1 files):
- molecules-2408537-supplementary.pdf
